# Supplementary material for: Network Path Convergence Shapes Low-Level Processing in the Visual Cortex
Source: Front Syst Neurosci. 2021 May 24;15:645709. doi: 10.3389/fnsys.2021.645709 (PMC8181740; doi:10.3389/fnsys.2021.645709)
Supplement: Supplementary file 1 [file Table_1.XLSX]

## Sheet: macaque44
	V1	V2	V3	V3A	V4	V4t	VOT	VP	MT	MSTd/p	MSTl	PO	LIP	PIP	VIP	DP	7a	FST	TEO	TEad	TEam-a	TEam-p	TEav	TEpd	TEpv	STPp	STPa	TF (TEpv?)	TH-TF	FEF	46	3a	3b	1	2	5	RI	SII	7b	4	6	SMA	INS	PERI
V1	x	1	1	1	1	1	0	0	1	0	0	1	0	1	0	0	0	0	0	0	0	0	0	0	0	0	0	0	0	0	0	0	0	0	0	0	0	0	0	0	0	0	0	0
V2	1	x	1	1	1	1	1	1	1	1	1	1	0	1	1	1	1	1	1	0	0	0	0	1	0	1	0	1	0	1	0	0	0	0	0	0	0	0	0	0	0	0	0	0
V3	1	1	x	1	1	1	0	0	1	1	0	1	1	1	1	1	1	0	1	0	0	0	0	0	0	0	0	1	0	1	0	0	0	0	0	0	0	0	0	0	0	0	0	0
V3A	1	1	1	x	1	0	0	1	1	1	1	1	1	0	0	1	0	1	1	0	0	0	0	0	0	0	0	1	0	1	0	0	0	0	0	0	0	0	0	0	0	0	0	0
V4	1	1	1	1	x	1	1	1	1	1	1	1	1	1	1	1	1	1	1	1	1	1	1	1	1	1	0	1	1	1	1	0	0	0	0	0	0	0	0	0	0	0	0	0
V4t	1	1	1	0	1	x	0	0	1	0	1	1	0	0	0	0	0	1	1	0	0	0	0	1	0	0	0	0	0	1	0	0	0	0	0	0	0	0	0	0	0	0	0	0
VOT	0	1	0	0	1	0	x	1	0	0	0	0	0	0	0	0	1	0	0	0	0	0	0	0	0	0	0	0	0	0	0	0	0	0	0	0	0	0	0	0	0	0	0	0
VP	0	1	0	1	1	0	1	x	1	1	0	1	1	1	1	1	0	1	0	0	0	0	0	0	0	0	0	1	0	1	0	0	0	0	0	0	0	0	0	0	0	0	0	0
MT	1	1	1	1	1	1	0	1	x	1	1	1	1	1	1	0	1	1	1	0	0	0	0	1	0	1	1	0	0	1	1	0	0	0	0	0	0	0	1	0	0	0	0	0
MSTd/p	1	1	1	1	1	1	0	1	1	x	0	1	1	0	1	1	1	1	1	0	0	0	0	1	0	1	1	1	0	1	1	0	0	0	0	0	0	0	1	0	0	1	0	0
MSTl	0	1	0	1	0	0	0	0	1	0	x	1	0	0	1	0	0	1	0	0	0	0	0	0	0	1	0	0	0	1	0	0	0	0	0	0	0	0	0	0	0	0	0	0
PO	1	1	1	0	1	0	0	1	1	1	1	x	1	1	1	1	1	0	0	0	0	0	0	0	0	0	0	0	0	1	0	0	0	0	0	0	0	0	1	0	0	0	0	0
LIP	1	1	1	1	1	0	0	1	1	1	1	1	x	0	1	1	1	1	1	1	0	0	0	1	0	1	0	1	0	1	1	0	0	0	1	1	0	0	1	0	1	1	0	0
PIP	1	1	1	0	1	0	0	1	1	0	0	1	0	x	0	1	1	0	0	0	0	0	0	0	0	1	0	0	0	1	0	0	0	0	0	0	0	0	0	0	1	0	0	0
VIP	0	1	1	0	1	0	0	1	1	1	1	1	1	0	x	1	1	1	0	0	0	0	0	0	0	0	0	0	0	1	1	1	0	1	1	1	0	1	1	1	1	1	0	0
DP	1	1	0	1	1	0	0	0	1	1	1	1	1	1	0	x	1	1	1	0	0	0	0	0	0	0	0	0	0	1	1	0	0	0	0	0	0	0	0	0	0	0	0	0
7a	0	1	0	0	1	0	0	0	1	1	0	1	1	0	0	1	x	0	1	0	0	0	1	1	0	1	1	1	1	1	1	0	0	0	1	1	0	1	1	0	0	0	0	0
FST	1	1	1	1	1	1	0	1	1	1	1	0	1	0	1	0	1	x	1	1	0	0	0	1	0	1	1	1	1	1	0	0	0	0	0	0	0	0	0	0	0	0	0	0
TEO	1	1	0	1	1	1	0	0	1	0	0	0	1	0	0	1	1	1	x	1	0	0	1	1	0	0	0	0	0	1	0	0	0	0	0	0	0	0	0	0	0	0	0	1
TEad	1	1	0	0	1	0	0	0	0	0	0	0	0	0	0	0	0	0	1	x	0	0	1	1	0	0	1	0	1	1	0	0	0	0	0	0	0	0	0	0	0	0	0	1
TEam-a	1	1	0	0	1	0	0	0	0	0	0	0	0	0	0	0	1	0	1	0	x	0	0	1	0	1	1	0	0	1	0	0	0	0	0	0	0	0	0	0	0	0	0	0
TEam-p	1	1	0	0	1	0	0	0	1	0	0	0	0	0	0	0	1	0	1	0	0	x	0	1	0	1	0	0	0	1	0	0	0	0	0	0	0	0	0	0	0	0	0	0
TEav	1	1	0	0	1	0	0	0	0	0	0	0	0	0	0	0	0	0	1	1	0	0	x	1	1	1	0	0	0	0	0	0	0	0	0	0	0	0	0	0	0	0	0	1
TEpd	1	1	0	0	1	0	0	0	0	0	0	0	0	0	0	1	1	0	1	1	0	0	1	x	0	1	0	0	0	1	0	0	0	0	0	0	0	0	0	0	0	0	0	0
TEpv	1	1	0	0	1	0	0	0	0	0	0	0	0	0	0	1	1	0	1	0	0	0	1	1	x	0	1	0	0	1	0	0	0	0	0	0	0	0	0	0	0	0	0	1
STPp	1	1	0	0	0	0	0	0	1	1	1	0	0	0	0	0	1	1	1	0	0	0	0	0	0	x	1	1	1	1	1	0	0	0	0	0	0	0	1	0	0	0	0	0
STPa	1	1	0	0	0	0	0	0	0	0	0	0	0	0	0	0	1	0	1	1	0	0	0	1	0	1	x	1	1	1	1	0	0	0	0	0	0	0	1	0	0	0	0	0
TF (TEpv?)	1	1	1	0	1	0	0	1	0	1	0	0	1	0	0	1	1	1	0	0	0	0	0	0	0	1	1	x	0	1	1	0	0	0	0	1	0	0	0	0	0	0	1	1
TH-TF	1	1	0	0	1	0	0	0	0	0	0	0	0	0	0	1	1	1	1	1	0	0	0	1	0	1	1	0	x	1	1	0	0	0	0	0	0	0	0	0	0	0	0	1
FEF	0	1	1	1	1	1	0	1	1	1	1	1	1	1	1	1	1	1	1	0	0	0	0	0	0	1	0	0	0	x	1	0	0	0	0	0	0	0	1	0	1	1	0	1
46	0	0	0	0	1	0	0	0	1	1	0	0	1	0	1	1	1	1	1	0	0	0	0	1	0	1	1	1	1	1	x	0	0	0	1	1	0	1	1	1	1	1	0	1
3a	0	0	0	0	0	0	0	0	0	0	0	0	0	0	1	0	0	0	0	0	0	0	0	0	0	0	0	0	0	0	0	x	1	1	1	1	0	1	0	1	1	1	0	0
3b	0	0	0	0	0	0	0	0	0	0	0	0	0	0	0	0	0	0	0	0	0	0	0	0	0	0	0	0	0	1	0	1	x	1	1	0	0	1	0	0	0	0	0	0
1	0	0	0	0	0	0	0	0	0	0	0	0	0	0	1	0	0	0	0	0	0	0	0	0	0	0	0	0	0	0	1	1	1	x	1	1	0	1	1	0	1	1	0	0
2	0	0	0	0	0	0	0	0	0	0	0	0	0	0	1	0	0	0	0	0	0	0	0	0	0	0	0	0	0	1	1	1	1	1	x	1	0	1	1	1	1	1	0	0
5	0	0	0	0	0	0	0	0	0	0	0	0	1	0	1	0	1	0	0	0	0	0	0	0	0	0	0	0	0	1	0	1	0	1	1	x	1	1	1	1	1	1	0	0
RI	0	0	0	0	0	0	0	0	0	0	0	0	0	0	0	0	1	0	0	0	0	0	0	0	0	0	0	0	0	0	1	0	0	0	0	1	x	1	1	0	0	0	1	0
SII	0	0	0	0	0	0	0	0	0	0	0	0	0	0	1	0	1	0	0	0	0	0	0	0	0	0	0	0	0	1	1	1	1	1	1	1	1	x	1	1	1	1	1	0
7b	0	0	0	0	0	0	0	0	1	0	0	0	0	0	1	0	1	0	1	0	0	0	1	0	0	1	1	1	0	1	1	0	0	0	1	1	1	1	x	1	1	1	1	0
4	0	0	0	0	0	0	0	0	0	0	0	0	1	0	1	0	0	0	0	0	0	0	0	0	0	0	0	0	0	0	0	1	0	0	1	1	0	1	1	x	1	1	0	0
6	0	0	0	0	1	0	0	0	0	0	0	0	1	0	1	0	1	0	0	0	0	0	0	0	0	0	0	0	0	0	1	1	1	1	1	1	0	1	1	1	x	1	1	0
SMA	0	0	0	0	0	0	0	0	0	1	0	0	0	0	1	0	0	0	0	0	0	0	0	0	0	0	0	0	0	1	1	1	0	0	1	1	0	0	1	1	1	x	0	0
INS	0	0	0	0	1	0	0	0	0	0	0	0	0	0	1	0	1	0	0	0	0	0	0	0	0	1	1	1	1	1	1	1	1	1	1	1	1	1	1	0	0	1	x	1
PERI	0	0	0	0	0	1	0	0	0	0	0	0	0	0	0	0	1	0	1	1	0	0	1	1	1	0	0	0	0	1	0	0	0	0	0	0	0	1	0	0	0	0	1	x

## Sheet: changes_refs
From	To	Source	Ref.
V2	DP	Core-nets
V2	7a	Core-nets
V2	STPp	Core-nets
V3	7a	Neal 1990	Neal JW, Pearson RC, Powell TP. The connections of area PG, 7a, with cortex in the parietal, occipital and temporal lobes of the monkey. Brain Res. 1990 Nov 5;532(1-2):249-64. doi: 10.1016/0006-8993(90)91767-b. PMID: 2282518.
V3	DP	Core-nets
V4	MSTd/p	Ungerleider 2008	Ungerleider LG, Galkin TW, Desimone R, Gattass R. Cortical connections of area V4 in the macaque. Cereb Cortex. 2008 Mar;18(3):477-99. doi: 10.1093/cercor/bhm061. Epub 2007 Jun 4. PMID: 17548798
V4	MSTl	Ungerleider 2008
V4	PO	Colby et al 1988	Colby CL, Gattass R, Olson CR, Gross CG. Topographical organization of cortical afferents to extrastriate visual area PO in the macaque: a dual tracer study. J Comp Neurol. 1988 Mar 15;269(3):392-413. doi: 10.1002/cne.902690307. PMID: 2453534.
V4	VIP	Ungerleider 2008
V4	7a	Core-nets
V4	STPp	Core-nets
V4	FEF	Core-nets
VOT	7a	Rozzi 2006	Rozzi S, Calzavara R, Belmalih A, Borra E, Gregoriou GG, Matelli M, Luppino G. Cortical connections of the inferior parietal cortical convexity of the macaque monkey. Cereb Cortex. 2006 Oct;16(10):1389-417. doi: 10.1093/cercor/bhj076. Epub 2005 Nov 23. PMID: 16306322.
MT	7a	Core-nets
MT	STPp	Core-nets
MT	STPa	Core-nets
MT	7b	Core-nets
MSTd/p	V1	Core-nets
MSTd/p	V4	Core-nets
MSTd/p	STPa	Core-nets
MSTd/p	7b	Core-nets
PO	V4	Core-nets
PO	7b	Core-nets
LIP	V1	Core-nets
LIP	V2	Core-nets
LIP	STPp	Core-nets
PIP	V2	Core-nets
PIP	STPp	Core-nets
PIP	FEF	Core-nets
VIP	V2	Core-nets
VIP	V4	Ungerleider 2008
VIP	DP	Core-nets
DP	V1	Core-nets
DP	V2	Core-nets
DP	FEF	Core-nets
7a	V2	Cavada 1989 a/b	Cavada C, Goldman-Rakic PS. Posterior parietal cortex in rhesus monkey: I. Parcellation of areas based on distinctive limbic and sensory corticocortical connections. J Comp Neurol. 1989 Sep 22;287(4):393-421. doi: 10.1002/cne.902870402. PMID: 2477405.
7a	V4	Core-nets	Cavada C, Goldman-Rakic PS. Posterior parietal cortex in rhesus monkey: II. Evidence for segregated corticocortical networks linking sensory and limbic areas with the frontal lobe. J Comp Neurol. 1989 Sep 22;287(4):422-45. doi: 10.1002/cne.902870403. PMID: 2477406.
7a	MT	Core-nets
7a	STPp	Core-nets
7a	STPa	Core-nets
7a	SII	Core-nets
7a	7b	Lewis&van Essen 2000	Lewis JW, Van Essen DC. Corticocortical connections of visual, sensorimotor, and multimodal processing areas in the parietal lobe of the macaque monkey. J Comp Neurol. 2000 Dec 4;428(1):112-37. doi: 10.1002/1096-9861(20001204)428:1<112::aid-cne8>3.0.co;2-9. PMID: 11058227
FST	V1	Core-nets
FST	STPa	Core-nets
STPp	V1	Core-nets
STPp	V2	Core-nets
STPp	MT	Core-nets
STPp	7a	Core-nets
STPp	7b	Markov et al 2014	Markov NT, Ercsey-Ravasz MM, Ribeiro Gomes AR, Lamy C, Magrou L, Vezoli J, Misery P, Falchier A, Quilodran R, Gariel MA, Sallet J, Gamanut R, Huissoud C, Clavagnier S, Giroud P, Sappey-Marinier D, Barone P, Dehay C, Toroczkai Z, Knoblauch K, Van Essen DC, Kennedy H. A weighted and directed interareal connectivity matrix for macaque cerebral cortex. Cereb Cortex. 2014 Jan;24(1):17-36. doi: 10.1093…
STPa	V1	Core-nets
STPa	V2	Core-nets
STPa	7a	Core-nets
STPa	FEF	Core-nets
STPa	7b	Markov et al 2014
FEF	V4	Stanton 1995	Stanton GB, Bruce CJ, Goldberg ME. Topography of projections to posterior cortical areas from the macaque frontal eye fields. J Comp Neurol. 1995 Mar 6;353(2):291-305. doi: 10.1002/cne.903530210. PMID: 7745137.
FEF	PIP	Stanton 1995
FEF	SMA	Jürgens 1984	Jürgens U. The efferent and afferent connections of the supplementary motor area. Brain Res. 1984 May 21;300(1):63-81. doi: 10.1016/0006-8993(84)91341-6. PMID: 6733468.
3a	SMA	Jones et al 1978	Jones EG, Coulter JD, Hendry SH. Intracortical connectivity of architectonic fields in the somatic sensory, motor and parietal cortex of monkeys. J Comp Neurol. 1978 Sep 15;181(2):291-347. doi: 10.1002/cne.901810206. PMID: 99458.
3b	FEF	Core-nets
RI	7a	Rozzi et al 2006	Rozzi S, Calzavara R, Belmalih A, Borra E, Gregoriou GG, Matelli M, Luppino G. Cortical connections of the inferior parietal cortical convexity of the macaque monkey. Cereb Cortex. 2006 Oct;16(10):1389-417. doi: 10.1093/cercor/bhj076. Epub 2005 Nov 23. PMID: 16306322.
RI	7b	Neal et al 1990	Neal JW, Pearson RC, Powell TP. The ipsilateral cortico-cortical connections of area 7b, PF, in the parietal and temporal lobes of the monkey. Brain Res. 1990 Jul 30;524(1):119-32. doi: 10.1016/0006-8993(90)90500-b. PMID: 1698108.
SII	7a	Rozzi et al 2006
SII	FEF	Markov et al 2014
SII	7b	Neal et al 1990
SII	SMA	Cipolloni 1999	Cipolloni PB, Pandya DN. Cortical connections of the frontoparietal opercular areas in the rhesus monkey. J Comp Neurol. 1999 Jan 25;403(4):431-58. PMID: 9888311.
7b	MT	Lewis&van Essen 2000	Lewis JW, Van Essen DC. Corticocortical connections of visual, sensorimotor, and multimodal processing areas in the parietal lobe of the macaque monkey. J Comp Neurol. 2000 Dec 4;428(1):112-37. doi: 10.1002/1096-9861(20001204)428:1<112::aid-cne8>3.0.co;2-
7b	7a	Markov et al 2014
7b	STPp	Markov et al 2014
7b	STPa	Markov et al 2014
7b	FEF	Markov et al 2014
7b	RI	Neal et al 1990
7b	SII	Neal et al 1990
SMA	FEF	Jürgens 1984
SMA	3a	Jones et al 1978
