# Supplementary material for: Network Path Convergence Shapes Low-Level Processing in the Visual Cortex
Source: Front Syst Neurosci. 2021 May 24;15:645709. doi: 10.3389/fnsys.2021.645709 (PMC8181740; doi:10.3389/fnsys.2021.645709)
Supplement: Supplementary file 2 [file Table_2.XLSX]

## Sheet: Sheet1
SOURCE	TARGET	FLN	SLN	DIST [mm]	NEURONS	SUPRA	INFRA
24c	10	0.0202266	0.340994	20.6	1822	621	1201
46d	10	0.587557	0.505907	12.4	49092	24836	24256
7A	10	0.000527774	0.739583	45.2	44	33	11
8B	10	0.058642	0.318171	16.9	5249	1670	3579
8l	10	0.00137882	0.267181	23.6	90	24	66
8m	10	0.0179769	0.369415	23.8	1302	481	821
9/46d	10	0.035327	0.28288	15.6	3165	895	2270
9/46v	10	7.33821e-05	0.166667	17.2	9	1	8
DP	10	0.000353405	0.930233	52.4	30	28	2
F1	10	4.90121e-06	1	32.2	2	2	0
F2	10	0.000204708	0.111111	29.1	16	2	14
F5	10	3.53159e-05	0.3	28.6	7	2	5
F7	10	0.0063554	0.221069	22.4	549	121	428
PBr	10	0.0827007	0.597892	39.9	6884	4116	2768
STPc	10	0.0146438	0.694722	41.8	1188	825	363
STPi	10	0.0645475	0.575342	37.6	4974	2862	2112
STPr	10	0.109393	0.556717	35.4	9574	5330	4244
TEpd	10	2.86388e-05	0.833333	41.7	3	2	1
V2	10	2.27303e-05	0.666667	53.8	4	3	1
24c	2	0.00118067	0	20.8	42	0	42
46d	2	5.62224e-05	1	29.5	2	2	0
7A	2	2.81112e-05	1	17.9	1	1	0
7B	2	0.00995137	0.112994	8.7	357	40	317
9/46v	2	0.0520901	0.562331	26.3	1837	1033	804
F1	2	0.00213645	0.578947	13.9	76	44	32
F5	2	0.722008	0.465582	18.6	25018	11648	13370
ProM	2	0.212549	0.314905	24.9	7453	2347	5106
10	24c	0.000555051	0.272727	20.6	11	3	8
2	24c	0.00817439	0.290123	20.8	162	47	115
46d	24c	0.00176607	0.857143	10.6	35	30	5
5	24c	0.0931981	0.429345	27.4	1847	793	1054
7A	24c	0.029014	0.401739	30.9	575	231	344
7B	24c	0.0157433	0.503205	27.2	312	157	155
7m	24c	0.0711474	0.746099	28.5	1410	1052	358
8B	24c	0.156222	0.725775	8.6	3096	2247	849
8l	24c	0.000302755	0.666667	13.4	6	4	2
8m	24c	0.000100918	1	10	2	2	0
9/46d	24c	0.0186194	0.848238	7.5	369	313	56
9/46v	24c	0.0027248	0.592593	20.2	54	32	22
F1	24c	0.0407206	0.825279	15.6	807	666	141
F2	24c	0.178979	0.782351	8.3	3547	2775	772
F5	24c	0.0806338	0.769086	20.9	1598	1229	369
F7	24c	0.293269	0.643324	6.3	5812	3739	2073
ProM	24c	0.00802301	0.748428	22.1	159	119	40
STPc	24c	0.000555051	0.272727	30.6	11	3	8
STPi	24c	0.000151378	0	28.4	3	0	3
STPr	24c	0.000100918	0	25.7	2	0	2
10	46d	0.0978808	0.593712	12.4	18094	10743	7351
2	46d	2.14064e-05	0	29.5	4	0	4
24c	46d	0.00396018	0.335135	10.6	732	245	487
7A	46d	0.000663598	0.903226	36.4	124	112	12
7m	46d	0.000963288	0.888889	36.8	180	160	20
8B	46d	0.0498555	0.486475	6	9436	4590	4846
8l	46d	8.56256e-05	0	16.4	16	0	16
8m	46d	0.0468586	0.502056	17.2	7612	3822	3790
9/46d	46d	0.762282	0.416807	5.1	145390	60600	84790
9/46v	46d	0.000149845	0.428571	14.5	28	12	16
DP	46d	0.000331799	1	41.5	62	62	0
F1	46d	8.56256e-05	0.5	24.1	16	8	8
F2	46d	0.000171251	0	16.4	32	0	32
F5	46d	6.42192e-05	0	21.4	12	0	12
F7	46d	0.00950444	0.418919	9.7	1776	744	1032
MT	46d	2.14064e-05	1	38.7	4	4	0
PBr	46d	0.000599379	0.142857	34.3	112	16	96
STPc	46d	0.00572086	0.637979	35.3	1070	683	387
STPi	46d	0.0170341	0.496073	33.1	3179	1577	1602
STPr	46d	0.000749224	0.0571429	32.8	148	8	140
TEO	46d	2.14064e-05	1	40.1	4	4	0
TEpd	46d	8.56256e-05	0	38	16	0	16
V2	46d	0.00288986	0.655556	46.8	540	354	186
2	5	0.054744	0.810881	19.8	1158	939	219
46d	5	0.000283648	1	36.4	6	6	0
7A	5	0.226776	0.304982	27.7	4797	1463	3334
7B	5	0.0171607	0.143251	20.8	363	52	311
7m	5	0.00274193	0.275862	8.6	58	16	42
F1	5	0.507398	0.540389	18.6	10733	5800	4933
F2	5	0.177091	0.298452	23.4	3746	1118	2628
F5	5	0.0103059	0.0366972	33.1	218	8	210
F7	5	0.000472746	0	32.5	10	0	10
STPi	5	0.00302558	0.625	29.4	64	40	24
2	7A	0.000116016	0	17.9	2	0	2
46d	7A	0.094031	0.676743	36.4	1612	1091	521
5	7A	0.0636348	0.38742	27.7	1133	439	694
7B	7A	0.00301642	0.0576923	12.8	61	4	57
7m	7A	0.137189	0.420719	18.1	2334	982	1352
8B	7A	0.0472765	0.440491	35.4	833	367	466
8l	7A	0.00295841	0.490196	30.4	40	20	20
8m	7A	0.00342247	0.305085	30.6	2144	654	1490
9/46d	7A	0.0187366	0.442724	35.5	251	111	140
9/46v	7A	0.0242473	0.473684	34.8	421	199	222
DP	7A	0.131794	0.231514	11.4	2272	526	1746
F1	7A	0.000696096	1	23	18	18	0
F2	7A	0.0450722	0.725869	27.1	829	602	227
F5	7A	0.00841116	0.965517	29.2	145	140	5
F7	7A	0.000986136	0.235294	37.5	10	2	8
MT	7A	0.000348048	1	18.9	6	6	0
STPc	7A	0.0865479	0.658847	10.2	1455	959	496
STPi	7A	0.264517	0.523465	27.1	4571	2393	2178
STPr	7A	0.0160102	0.641304	29	309	198	111
TEO	7A	0.0135739	0.623932	24.6	255	159	96
TEpd	7A	0.0177504	0.0653595	28.3	301	20	281
V1	7A	0.000116016	0	25.5	2	0	2
V2	7A	0.000232032	0.5	24.5	4	2	2
V4	7A	0.0193167	0.801802	22.8	333	267	66
2	7B	0.00606647	0.87931	8.7	232	204	28
24c	7B	7.84457e-05	0	27.2	3	0	3
5	7B	0.0429883	0.578467	20.8	1644	951	693
7A	7B	0.783621	0.534303	12.8	29968	16012	13956
7m	7B	0.0367387	0.592883	21.4	1405	833	572
8m	7B	0.00036608	0.714286	22.5	14	10	4
9/46d	7B	0.000496823	0.473684	27.6	19	9	10
9/46v	7B	0.0250503	0.854906	26.4	958	819	139
F1	7B	0.00185655	0.704225	20.9	71	50	21
F2	7B	0.00577884	0.266968	22.8	221	59	162
F5	7B	0.0722485	0.786102	18.1	2763	2172	591
MT	7B	0.00334702	0.84375	21.3	128	108	20
ProM	7B	0.00130743	0.5	19.8	50	25	25
STPc	7B	0.0195068	0.765416	18.3	746	571	175
STPi	7B	0.000156891	0.666667	23.7	6	4	2
STPr	7B	0.000313783	0	23.9	12	0	12
V2	7B	7.84457e-05	1	33.8	3	3	0
2	7m	4.85366e-05	1	20.5	4	4	0
24c	7m	0.00672232	0.0938628	28.5	554	52	502
46d	7m	0.0174975	0.721221	36.8	1442	1040	402
5	7m	0.0289764	0.68593	8.6	2388	1638	750
7A	7m	0.31982	0.608491	18.1	26357	16038	10319
7B	7m	2.42683e-05	1	21.4	2	2	0
8B	7m	0.156482	0.496588	33.2	12896	6404	6492
8l	7m	0.00235403	0.546392	32.3	194	106	88
8m	7m	0.0756929	0.50016	31.4	6238	3120	3118
9/46d	7m	0.0879484	0.645419	33.6	7248	4678	2570
9/46v	7m	0.00504781	0.764423	34.9	416	318	98
DP	7m	0.054725	0.689135	21.1	4510	3108	1402
F1	7m	0.00124982	0.728155	17.7	103	75	28
F2	7m	0.129156	0.505825	24.1	10644	5384	5260
F5	7m	0.000121342	0	32.5	10	0	10
F7	7m	0.0546644	0.555605	32.1	4505	2503	2002
MT	7m	0.00372519	0.921824	18.3	307	283	24
PBr	7m	2.42683e-05	0	30.2	2	0	2
STPc	7m	0.047578	0.360112	19.1	3921	1412	2509
STPi	7m	0.000364025	0.133333	26	30	4	26
STPr	7m	0.000242683	0	31.6	20	0	20
TEpd	7m	2.42683e-05	1	29.7	2	2	0
V1	7m	0.000109207	0.666667	26.2	9	6	3
V2	7m	0.00590933	0.718686	28	487	350	137
V4	7m	0.0014925	0.918699	26.4	123	113	10
10	8B	0.223031	0.57293	16.9	34149	19565	14584
24c	8B	0.158367	0.6323	8.6	24248	15332	8916
46d	8B	0.0675318	0.477369	6	10340	4936	5404
7A	8B	0.00150216	0.721739	35.4	230	166	64
7m	8B	0.00448035	0.71137	33.2	686	488	198
8l	8B	0.00158053	0.727273	16.1	242	176	66
8m	8B	0.0829714	0.559509	16.2	12704	7108	5596
9/46d	8B	0.147029	0.616915	5	22512	13888	8624
9/46v	8B	0.000248183	0.684211	15.2	38	26	12
DP	8B	0.00017634	0.925926	40.2	27	25	2
F1	8B	1.30622e-05	0	22	2	0	2
F2	8B	0.000143685	0.0909091	12.9	22	2	20
F5	8B	1.30622e-05	0	21.3	2	0	2
F7	8B	0.255576	0.576715	6.6	39132	22568	16564
PBr	8B	0.000594332	0.714286	33.4	91	65	26
STPc	8B	9.14357e-05	0.714286	34.5	14	10	4
STPi	8B	0.0242958	0.673925	31.4	3720	2507	1213
STPr	8B	0.0323421	0.541195	30.8	4952	2680	2272
V4	8B	1.30622e-05	1	45.1	2	2	0
10	8l	0.000835623	0.0769231	23.6	52	4	48
2	8l	0.000321394	0.45	21.8	23	10	13
24c	8l	0.00382458	0.390756	13.4	237	93	144
46d	8l	0.061338	0.272727	16.4	3825	1043	2782
5	8l	9.64181e-05	0.166667	31.3	6	1	5
7A	8l	0.00276398	0.255814	30.4	148	38	110
7B	8l	4.8209e-05	0.666667	22.6	3	2	1
7m	8l	0.000192836	0.0833333	32.3	10	1	9
8B	8l	0.0324447	0.25161	16.1	2018	508	1510
8m	8l	0.653923	0.49871	6.1	40660	20278	20382
9/46d	8l	0.0159733	0.211268	13.3	1005	212	793
9/46v	8l	0.0389529	0.296617	9.3	2439	723	1716
DP	8l	0.000948111	0.779661	42.3	51	40	11
F1	8l	0.00221762	0.195652	20.7	181	35	146
F2	8l	0.0298896	0.195699	18.1	1860	364	1496
F5	8l	0.0199264	0.318548	14.4	1244	396	848
F7	8l	0.041042	0.258027	17.5	2552	658	1894
MT	8l	0.0336017	0.487805	31.8	1986	969	1017
PBr	8l	0.00131771	0.146341	26.5	96	14	82
ProM	8l	0.00274791	0.0701754	14.7	171	12	159
STPc	8l	0.0181587	0.324779	28.8	1189	386	803
STPi	8l	0.00924006	0.151304	23.9	563	85	478
STPr	8l	0.00176766	0.109091	21.4	137	15	122
TEO	8l	0.00231403	0.833333	32.3	144	120	24
TEpd	8l	0.000241045	0.533333	31	14	7	7
V1	8l	0.000128557	0.75	45.6	14	10	4
V2	8l	0.00562439	0.928571	40.2	342	318	24
V4	8l	0.0201192	0.956869	40.2	1186	1135	51
10	8m	0.00324375	0.0116279	23.8	172	2	170
2	8m	7.54361e-05	0	21.2	4	0	4
24c	8m	0.00367751	0.205128	10	195	40	155
46d	8m	0.172032	0.305635	17.2	9125	2789	6336
5	8m	0.000132013	0.571429	30.8	7	4	3
7A	8m	0.00248939	0.30303	30.6	134	41	93
7B	8m	0.00113154	0.666667	22.5	64	43	21
7m	8m	0.000848656	0.511111	31.4	42	21	21
8B	8m	0.0267421	0.157264	16.2	1393	219	1174
8l	8m	0.285281	0.577048	6.1	15075	8699	6376
9/46d	8m	0.0581235	0.369565	14.1	3083	1139	1944
9/46v	8m	0.142461	0.473392	13.1	7542	3570	3972
DP	8m	0.000320603	0.705882	41.3	17	12	5
F1	8m	0.00128241	0.294118	20.2	70	21	49
F2	8m	0.0335314	0.203037	13.9	1760	357	1403
F5	8m	0.0228194	0.353719	14.1	573	203	370
F7	8m	0.165299	0.282373	13.6	8801	2485	6316
MT	8m	0.00107496	0.596491	31.7	56	33	23
PBr	8m	0.00182933	0.185567	28.3	97	18	79
ProM	8m	0.000905233	0.395833	16.5	47	19	28
STPc	8m	0.0523149	0.269647	28.9	2774	748	2026
STPi	8m	0.0217445	0.20902	23.6	1171	245	926
STPr	8m	0.00222537	0.0508475	20.5	120	6	114
TEpd	8m	5.65771e-05	0.333333	31.5	4	1	3
V2	8m	0.00018859	0.2	40.3	10	2	8
V4	8m	0.000169731	1	38.8	9	9	0
10	9/46d	0.0115619	0.574101	15.6	2031	1166	865
2	9/46d	6.83126e-05	0.833333	29.1	12	10	2
24c	9/46d	0.00445171	0.413043	7.5	782	323	459
46d	9/46d	0.28697	0.55977	5.1	50412	28219	22193
5	9/46d	0.00142318	0.824	33.1	250	206	44
7A	9/46d	0.00107023	0.723404	35.5	188	136	52
7B	9/46d	0.00162812	0.573427	27.6	286	164	122
7m	9/46d	0.0508701	0.698075	33.6	8878	6198	2680
8B	9/46d	0.104063	0.596389	5	18269	10895	7374
8l	9/46d	0.0215583	0.533404	13.3	3781	2017	1764
8m	9/46d	0.324809	0.581419	14.1	57037	33162	23875
9/46v	9/46d	0.0246836	0.528598	15.1	4328	2288	2040
DP	9/46d	6.83126e-05	0.666667	38.4	12	8	4
F1	9/46d	7.96981e-05	0.285714	24.8	14	4	10
F2	9/46d	0.0320557	0.50737	14.5	5736	2910	2826
F5	9/46d	0.000933606	0.5	18.3	164	82	82
F7	9/46d	0.0820036	0.633877	9.4	14244	9029	5215
MT	9/46d	0.000330178	0.413793	36.4	58	24	34
PBr	9/46d	0.000785595	0.231884	33.9	138	32	106
ProM	9/46d	0.000483881	0.0941176	23.5	85	8	77
STPc	9/46d	0.0375662	0.609032	34.4	6599	4019	2580
STPi	9/46d	0.00951823	0.522129	32.4	1672	873	799
STPr	9/46d	0.000222016	0.153846	32.9	39	6	33
TEO	9/46d	1.13854e-05	0	38.9	2	0	2
V2	9/46d	0.0026585	0.687366	46.9	458	315	143
V4	9/46d	0.00012524	0.818182	45.9	22	18	4
10	9/46v	0.00118989	0.378049	17.2	82	31	51
2	9/46v	0.0089677	0.771845	26.3	618	477	141
24c	9/46v	0.0332008	0.38986	20.2	2352	917	1435
46d	9/46v	0.18777	0.65966	14.5	13150	8675	4475
5	9/46v	0.00034826	0.5	37.7	24	12	12
7A	9/46v	0.110544	0.61696	34.8	7614	4698	2916
7B	9/46v	0.0989494	0.642616	26.4	6664	4282	2382
7m	9/46v	0.00385988	0.398496	34.9	266	106	160
8B	9/46v	0.0824796	0.506685	15.2	5628	2852	2776
8l	9/46v	0.0150913	0.257692	9.3	1052	271	781
8m	9/46v	0.170822	0.59735	13.1	11844	7075	4769
9/46d	9/46v	0.0717126	0.60947	15.1	4994	3044	1950
F1	9/46v	0.000290217	0.4	25.9	20	8	12
F2	9/46v	0.0256552	0.450226	21.9	1768	796	972
F5	9/46v	0.086949	0.453271	17.5	6168	2796	3372
F7	9/46v	0.0466088	0.424658	17.9	2992	1271	1721
PBr	9/46v	5.80434e-05	0	30.5	4	0	4
ProM	9/46v	0.0452158	0.568678	14.6	3148	1790	1358
STPc	9/46v	0.00490466	0.556213	32.9	336	187	149
STPi	9/46v	0.00354064	0.29918	28	252	75	177
STPr	9/46v	0.00132049	0.340659	22.7	99	34	65
TEpd	9/46v	0.00052239	0.444444	33.2	36	16	20
24c	DP	3.94084e-05	0	35.4	7	0	7
46d	DP	0.00106966	0.489474	41.5	190	93	97
7A	DP	0.167092	0.344643	11.4	29688	10232	19456
7m	DP	0.000332157	0	21.1	59	0	59
8B	DP	0.00159323	0.360424	40.2	283	102	181
8m	DP	0.00273607	0.516461	41.3	478	247	231
9/46d	DP	0.00110907	0.365482	38.4	197	72	125
F2	DP	0.00217872	0.330749	32.9	387	128	259
F5	DP	2.25191e-05	0	34.3	4	0	4
F7	DP	0.000917653	0.0858896	40.4	143	12	131
MT	DP	0.230044	0.48123	15.6	40862	19664	21198
STPc	DP	0.000478531	0	15.2	91	0	91
STPi	DP	6.75573e-05	0	26.6	12	0	12
STPr	DP	1.12595e-05	1	33.9	2	2	0
TEO	DP	0.000478531	0.152941	28	85	13	72
TEpd	DP	0.00172271	0.166667	31.3	306	51	255
V1	DP	1.68893e-05	0	16.5	3	0	3
V2	DP	0.111926	0.914994	21.6	19967	18270	1697
V4	DP	0.478165	0.501372	15	84923	42578	42345
2	F1	0.191734	0.619663	13.9	11148	6908	4240
24c	F1	0.00660441	0.114583	15.6	384	44	340
5	F1	0.166538	0.558918	18.6	9683	5412	4271
7A	F1	0.000550367	0.375	23	32	12	20
8B	F1	0.000550367	0.5	22	32	16	16
8m	F1	6.87959e-05	0	20.2	4	0	4
F2	F1	0.614399	0.433306	11.5	35723	15479	20244
F5	F1	0.0137592	0.3	23.9	800	240	560
F7	F1	0.0051081	0.380471	20.1	297	113	184
ProM	F1	0.000550367	0	26.8	32	0	32
STPc	F1	0.000137592	0.5	23.8	8	4	4
24c	F2	0.105366	0.392997	8.3	3567	1402	2165
5	F2	0.0632784	0.734142	23.4	2146	1575	571
7A	F2	0.028127	0.389297	27.1	951	370	581
7B	F2	0.000177085	0.333333	22.8	6	2	4
7m	F2	0.0252051	0.791569	24.1	853	675	178
8B	F2	0.000472227	0.25	12.9	15	4	11
8l	F2	5.90284e-05	0	18.1	2	0	2
8m	F2	0.000796883	0.592593	13.9	29	17	12
9/46d	F2	0.00056077	0.578947	14.5	19	11	8
9/46v	F2	0.000855912	0.344828	21.9	29	10	19
F1	F2	0.548905	0.674589	11.5	18590	12541	6049
F5	F2	0.140104	0.743206	22.2	4788	3558	1230
F7	F2	0.0826693	0.397001	12.2	2770	1100	1670
MT	F2	2.95142e-05	0	29.1	1	0	1
PBr	F2	0.000206599	1	31.3	7	7	0
ProM	F2	0.000265628	0	23.7	9	0	9
STPc	F2	0.00126911	0.883721	27.5	43	38	5
STPi	F2	0.00150522	0.882353	26.2	51	45	6
STPr	F2	0.000147571	0.6	26.8	5	3	2
10	F5	0.000269737	0.842105	28.6	19	16	3
2	F5	0.590341	0.63461	18.6	41664	26440	15224
24c	F5	0.0246028	0.50202	20.9	1745	876	869
46d	F5	0.000283934	0.6	21.4	20	12	8
5	F5	0.000283934	0.4	33.1	20	8	12
7A	F5	0.00021295	0.2	29.2	15	3	12
7B	F5	0.224705	0.667109	18.1	15826	10558	5268
7m	F5	1.41967e-05	1	32.5	1	1	0
8B	F5	0.00012777	0.666667	21.3	9	6	3
8l	F5	0.00244183	0.581395	14.4	181	105	76
8m	F5	8.51801e-05	1	14.1	9	9	0
9/46d	F5	9.93768e-05	0.285714	18.3	7	2	5
9/46v	F5	0.00830506	0.25641	17.5	583	149	434
F1	F5	0.0123795	0.795872	23.9	882	702	180
F2	F5	0.00327943	0.445887	22.2	247	110	137
F7	F5	0.000113573	1	23	8	8	0
PBr	F5	0.000113573	0.75	25.4	8	6	2
ProM	F5	0.131816	0.312009	5.8	9323	2909	6414
STPc	F5	1.41967e-05	0	28.9	1	0	1
STPi	F5	5.67867e-05	0.5	24.5	4	2	2
STPr	F5	0.000113573	0	20.5	8	0	8
TEpd	F5	8.51801e-05	0.333333	28.7	8	3	5
V1	F5	0.000156163	1	43.1	11	11	0
V2	F5	9.93768e-05	0.571429	38.6	7	4	3
10	F7	0.00371705	0.121212	22.4	132	16	116
24c	F7	0.233442	0.41158	6.3	8249	3395	4854
46d	F7	0.00225276	0	9.7	80	0	80
5	F7	0.000112638	0.25	32.5	2	0	2
7A	F7	0.00546294	0.5	37.5	188	94	94
7B	F7	0.000140797	0.6	29.1	5	3	2
7m	F7	0.0140234	0.925703	32.1	498	461	37
8B	F7	0.258955	0.379187	6.6	9106	3453	5653
8l	F7	0.00780018	0.693141	17.5	282	195	87
8m	F7	0.0921097	0.555182	17	3413	1895	1518
9/46d	F7	0.0625704	0.451845	9.4	2226	1006	1220
9/46v	F7	0.00943343	0.537313	17.9	339	182	157
F1	F7	0.000788466	0.357143	20.1	26	9	17
F2	F7	0.246959	0.49122	12.2	8602	4225	4377
F5	F7	0.00506871	0.605556	23	189	114	75
PBr	F7	0.00636405	0.716814	35	226	162	64
ProM	F7	0.000450552	0.375	25.2	16	6	10
STPc	F7	0.00459	0.822086	35.1	163	134	29
STPi	F7	0.0290324	0.762367	34.2	1033	788	245
STPr	F7	0.0163888	0.716495	30.8	582	417	165
TEO	F7	0.000112638	0.5	38.7	4	2	2
V2	F7	0.000225276	0.625	46.2	8	5	3
2	MT	4.02772e-05	0	20.5	16	0	16
7A	MT	0.000765267	0.661184	18.9	304	201	103
8l	MT	0.00384647	0.672775	31.8	1528	1028	500
8m	MT	0.00106231	0.407583	31.7	422	172	250
9/46d	MT	1.00693e-05	1	36.4	4	4	0
9/46v	MT	6.54505e-05	0.846154	35.6	26	22	4
DP	MT	0.0247604	0.837739	15.6	9836	8240	1596
F1	MT	5.03465e-06	0	24.5	2	0	2
F2	MT	1.00693e-05	0.5	29.1	4	2	2
F5	MT	5.03465e-06	0	31.3	2	0	2
PBr	MT	3.02079e-05	0	23.4	12	0	12
ProM	MT	5.03465e-06	0	33.7	2	0	2
STPc	MT	0.00301072	0.0501672	19	1196	60	1136
STPi	MT	0.00036753	0.0273973	20	146	4	142
STPr	MT	0.000410324	0.0122699	26.8	163	2	161
TEO	MT	0.0645845	0.33271	9.7	25656	8536	17120
TEpd	MT	0.0229127	0.207866	16.6	9102	1892	7210
V1	MT	0.0321135	0.890491	12.5	12757	11360	1397
V2	MT	0.201973	0.941682	13.6	80233	75554	4679
V4	MT	0.644022	0.615316	9.4	255836	157420	98416
10	PBr	0.0209216	0.596277	39.9	3121	1861	1260
24c	PBr	0.000261856	0.410256	31.5	39	16	23
46d	PBr	0.0098968	0.485075	34.3	1474	715	759
7A	PBr	5.3714e-05	0.5	29.7	8	4	4
7m	PBr	0.000510283	0.157895	30.2	76	12	64
8B	PBr	0.00218213	0.353846	33.4	321	114	207
8l	PBr	6.71425e-06	0	26.5	1	0	1
8m	PBr	0.00104742	0.583333	28.3	156	91	65
9/46d	PBr	0.00972223	0.558011	33.9	1456	812	644
DP	PBr	0.000134285	1	31.6	20	20	0
F7	PBr	0.00031557	0.680851	35	47	32	15
ProM	PBr	2.01427e-05	0	30.2	3	0	3
STPc	PBr	0.124731	0.701459	16.1	22105	15506	6599
STPi	PBr	0.670236	0.565771	7.2	103294	58441	44853
STPr	PBr	0.15988	0.454309	9.9	24873	11300	13573
V2	PBr	2.6857e-05	1	31.4	4	4	0
V4	PBr	5.3714e-05	0	31.6	8	0	8
2	ProM	0.0756809	0.551987	24.9	4958	2737	2221
24c	ProM	0.00677513	0.35426	22.1	446	158	288
46d	ProM	3.03817e-05	1	23.7	2	2	0
7A	ProM	4.55726e-05	0.666667	31.3	3	2	1
7B	ProM	0.00305337	0.61194	19.8	188	115	73
9/46v	ProM	0.0497197	0.650779	14.6	3569	2323	1246
F1	ProM	0.00018229	0	26.8	12	0	12
F2	ProM	3.03817e-05	0.5	23.7	2	1	1
F5	ProM	0.864482	0.760561	5.8	56218	42757	13461
10	STPc	0.00308759	0.411765	41.8	412	170	242
2	STPc	0.000151352	0.2	22	20	4	16
24c	STPc	3.02705e-05	0	30.6	4	0	4
46d	STPc	0.0152866	0.639604	35.3	1984	1269	715
5	STPc	6.05409e-05	1	24.5	8	8	0
7A	STPc	0.00308759	0.441176	10.2	408	180	228
7B	STPc	0.000484327	0.375	18.3	64	24	40
7m	STPc	9.08114e-05	0	19.1	12	0	12
8B	STPc	0.00169515	0.5	34.5	232	116	116
8l	STPc	0.00108974	0.805556	28.8	140	113	27
8m	STPc	0.0154682	0.553816	28.9	1988	1101	887
9/46d	STPc	0.00490382	0.314815	34.4	648	204	444
DP	STPc	0.000423787	0.785714	15.2	56	44	12
F5	STPc	0.00220974	0.60274	28.9	292	176	116
F7	STPc	0.00154379	0.27451	35.1	216	59	157
MT	STPc	0.00157406	0.423077	19	208	88	120
PBr	STPc	0.0429841	0.210915	16.1	5736	1210	4526
STPi	STPc	0.873485	0.611415	12.7	121034	74002	47032
STPr	STPc	0.0264413	0.155982	23.9	4240	661	3579
TEO	STPc	0.000363246	0.5	24.8	48	24	24
TEpd	STPc	0.00172542	0.280702	20.7	228	64	164
V2	STPc	0.000847573	0.214286	28.2	112	24	88
V4	STPc	0.00296651	0.520408	25.7	392	204	188
10	STPi	0.0378018	0.778473	37.6	2233	1738	495
24c	STPi	0.000219483	0	28.4	13	0	13
46d	STPi	0.00568968	0.436202	33.1	337	147	190
8B	STPi	0.000337667	0.4	31.4	20	8	12
8m	STPi	6.75333e-05	0	23.6	4	0	4
9/46d	STPi	0.000320783	0.368421	32.4	19	7	12
F7	STPi	0.000135067	1	34.2	8	8	0
MT	STPi	6.75333e-05	1	20	4	4	0
PBr	STPi	0.544049	0.549963	7.2	29306	16117	13189
STPc	STPi	0.370522	0.806434	12.7	22266	17956	4310
STPr	STPi	0.0405538	0.302248	10.3	2054	621	1433
TEpd	STPi	0.000236367	0.428571	16.6	14	6	8
10	STPr	0.0639615	0.65505	35.4	24421	15997	8424
24c	STPr	0.000529483	0.85	25.7	200	170	30
46d	STPr	0.019612	0.555616	32.8	7382	4102	3280
7A	STPr	0.000375933	0.859155	29	142	122	20
8B	STPr	0.00116486	0.836364	30.8	440	368	72
8l	STPr	9.53069e-05	0.333333	21.4	36	12	24
8m	STPr	0.000688328	0.738462	20.5	260	192	68
9/46d	STPr	0.000198556	0.48	32.9	75	36	39
9/46v	STPr	0.00104573	0.708861	22.7	395	280	115
DP	STPr	7.41276e-05	0.714286	33.9	28	20	8
F1	STPr	2.11793e-05	0.5	26.7	8	4	4
F2	STPr	3.1769e-05	0.666667	26.8	12	8	4
F7	STPr	0.000100602	0.789474	30.8	38	30	8
MT	STPr	3.1769e-05	0.833333	26.8	10	8	2
PBr	STPr	0.385374	0.457098	9.9	147032	67208	79824
STPc	STPr	0.0587329	0.880279	23.9	22189	19533	2656
STPi	STPr	0.466077	0.60643	10.3	176360	106950	69410
TEO	STPr	1.05897e-05	0	32.1	4	0	4
TEpd	STPr	0.00185849	0.287749	23	702	202	500
V2	STPr	1.05897e-05	1	34.3	4	4	0
V4	STPr	5.29483e-06	1	34.6	2	2	0
2	TEO	7.04449e-05	0	25.9	6	0	6
46d	TEO	2.34816e-05	0.5	40.1	2	1	1
5	TEO	4.69632e-05	1	30.4	4	4	0
7A	TEO	0.000845338	0	24.6	72	0	72
7B	TEO	4.69632e-05	1	28.7	4	4	0
7m	TEO	9.39265e-05	0.375	25.6	8	3	5
8B	TEO	2.34816e-05	0	38	2	0	2
8l	TEO	0.011142	0.74921	32.3	948	710	238
9/46d	TEO	4.69632e-05	1	38.9	4	4	0
9/46v	TEO	0.000716189	0.672131	36.5	61	41	20
DP	TEO	0.00213683	0.263736	28	182	48	134
F2	TEO	1.17408e-05	1	33.6	1	1	0
F5	TEO	7.04449e-05	0.833333	31.4	6	5	1
F7	TEO	8.21857e-05	0.857143	38.7	7	6	1
MT	TEO	0.0446738	0.424179	9.7	3805	1614	2191
PBr	TEO	9.39265e-05	0.25	24.6	8	2	6
ProM	TEO	2.34816e-05	1	38.8	2	2	0
STPc	TEO	3.52224e-05	0	24.8	3	0	3
STPi	TEO	0.000234816	0	21.5	20	0	20
STPr	TEO	0.00240687	0.0731707	32.1	205	15	190
TEpd	TEO	0.423573	0.349669	10.7	36077	12615	23462
V2	TEO	0.045073	0.936963	12.2	3782	3544	238
V4	TEO	0.468529	0.664086	9.8	39911	26504	13407
46d	TEpd	8.64827e-05	0	38	6	0	6
7A	TEpd	0.0116175	0.503722	28.3	806	406	400
8l	TEpd	0.0264205	0.725041	31	1833	1329	504
8m	TEpd	0.000144138	0.2	31.5	10	2	8
9/46v	TEpd	0.00815821	0.485866	33.2	566	275	291
DP	TEpd	0.000461241	0.6875	31.3	32	22	10
F5	TEpd	4.32414e-05	0	28.7	3	0	3
MT	TEpd	8.64827e-05	0.333333	16.6	6	2	4
PBr	TEpd	0.000345931	0	21.4	24	0	24
STPc	TEpd	2.88276e-05	0	20.7	2	0	2
STPi	TEpd	0.000144138	0.2	16.6	10	2	8
STPr	TEpd	0.00246476	0.204678	23	171	35	136
TEO	TEpd	0.791476	0.679736	10.7	54911	37325	17586
V2	TEpd	0.00100897	0.971429	19.8	70	68	2
V4	TEpd	0.157514	0.952965	16.5	10928	10414	514
8l	V1	0.000225457	0.104212	45.6	27	3	24
DP	V1	0.000515258	0.0039604	16.5	56	0	56
MT	V1	0.0618059	0.173237	12.5	6465	1120	5345
STPc	V1	0.0017365	0.0362144	29.5	197	7	190
STPi	V1	0.000453819	0.0817295	28.3	61	5	56
STPr	V1	2.03418e-05	0.047619	36.8	5	0	5
TEO	V1	0.0283912	0.0960278	14.9	3451	331	3120
TEpd	V1	0.00381303	0.0205007	25.5	409	8	401
V2	V1	0.768898	0.420795	9.3	85270	35881	49389
V4	V1	0.13414	0.296525	14.8	15800	4685	11115
8l	V2	0.000113959	0.242495	40.2	28	7	21
8m	V2	2.58219e-05	0	40.3	10	0	10
DP	V2	0.000440683	0.0745643	21.6	118	9	109
MT	V2	0.0373882	0.26865	13.6	9548	2565	6983
STPc	V2	9.14564e-05	0	28.2	23	0	23
STPi	V2	7.26892e-05	0.0740741	27	16	1	15
STPr	V2	9.31137e-06	0.4	34.3	5	2	3
TEO	V2	0.00342606	0.0910311	12.2	921	84	837
TEpd	V2	0.00110151	0.0323763	19.8	254	8	246
V1	V2	0.798979	0.73596	9.3	199613	146907	52706
V4	V2	0.158351	0.254471	9.4	40338	10265	30073
7A	V4	0.000130077	0.0434783	22.8	14	1	13
8l	V4	0.00300904	0.604238	39.5	290	175	115
9/46d	V4	4.4997e-06	0	45.9	1	0	1
9/46v	V4	1.99381e-05	0	43.8	3	0	3
DP	V4	0.000121078	0	15	12	0	12
MT	V4	0.105256	0.460766	9.4	9413	4337	5076
STPc	V4	0.000134163	0	25.7	13	0	13
STPi	V4	0.000288754	0	26.9	24	0	24
STPr	V4	0.000318934	0.0740741	34.6	27	2	25
TEO	V4	0.295606	0.43038	9.8	27521	11844	15677
TEpd	V4	0.093074	0.274665	16.5	8656	2378	6278
V1	V4	0.016217	0.981722	14.8	1404	1378	26
V2	V4	0.485821	0.926049	9.4	44232	40961	3271
